# Supplementary material for: Optimal Design of Galvanic Vestibular Stimulation for Patients with Vestibulopathy and Cerebellar Disorders
Source: Brain Sci. 2023 Sep 16;13(9):1333. doi: 10.3390/brainsci13091333 (PMC10526825; doi:10.3390/brainsci13091333)
Supplement: Supplementary file 1 [file brainsci-13-01333-s001.zip]

Archive with 1 entries (1 files):
- brainsci-2551645-supplementary.pdf
